# Supplementary material for: Associations of vomiting and antiemetic use in pregnancy with levels of circulating GDF15 early in the second trimester: A nested case-control study
Source: Wellcome Open Res. 2018 Sep 21;3:123. [Version 1] doi: 10.12688/wellcomeopenres.14818.1 (PMC6171563; doi:10.12688/wellcomeopenres.14818.1)
Supplement: Supplementary file 1 [file wellcomeopenres-3-16147-s0000.tgz]

Archive with 1 entries (1 files):
- 263654a9-2159-4efa-81c5-7f0f8a168b50_Supplementary_Tables.docx
